# Supplementary material for: Temporal and spatial dynamics of Plasmodium falciparum clonal lineages in Guyana
Source: PLoS Pathog. 2024 Jun 13;20(6):e1012013. doi: 10.1371/journal.ppat.1012013 (PMC11206942; doi:10.1371/journal.ppat.1012013)
Supplement: S1 Table — (XLSX) [file ppat.1012013.s001.xlsx]

## Sheet: Table A
Table A - Sample details and genome coverage (n=1,409)
Isolate	Genome coverage (%)	Epidemiological zone	Date
GCID-1764	76.46	Mid Mazaruni and Issano Rd	2017-06-01
GCID-1977	45.89	Lower Mazaruni	2016-05-07
GCID-2159	50.85	Lower Cuyuni	2016-04-05
GCID-2323	46.41	Mid Mazaruni and Issano Rd	2016-12-28
GCID-2376	47.07	Lower Mazaruni	2017-03-01
GCID-1920	55.1	Lower Cuyuni	2016-06-04
GCID-2379	55.36	Mid Essequibo	2017-09-01
GCID-2001	35.07	Lower Mazaruni	2016-05-07
GCID-2528	38.81	Lower Mazaruni	2016-11-17
GCID-1916	93.79	Lower Mazaruni	2016-05-17
GCID-1707	42.63	Lower Mazaruni	2017-02-05
GCID-2144	93.17	Lower Mazaruni	2016-04-18
GCID-1806	61.04	Lower Mazaruni	2016-03-31
GCID-2382	64.47	Mid Essequibo	2017-01-16
GCID-2146	65.08	Lower Cuyuni	2016-03-05
GCID-2501	68.83	Lower Potaro	2016-05-12
TES_A059	68.39	-	2018-08-20
TES_B039	66.28	-	2018-10-10
GCID-1915	65.56	Lower Mazaruni	2016-12-05
GCID-2252	69.27	Lower Cuyuni	2016-03-05
GCID-2525	62.42	Lower Potaro	2016-09-12
GCID-2378	62.51	Mid Mazaruni and Issano Rd	2017-05-01
GCID-2521	67.83	Mid Essequibo	2016-09-26
GCID-2398	88.13	Lower Cuyuni	2017-08-16
T220_swga	79.44	Lower Mazaruni	2016-05-19
GCID-2058	89.24	Lower Mazaruni	2016-06-22
GCID-2005	91.73	Lower Mazaruni	2016-01-06
GCID-2029	91.58	Lower Mazaruni	2016-01-06
GCID-1950	88.37	Upper Cuyuni	2016-06-05
GCID-2095	93.13	Lower Mazaruni	2016-08-22
TES_A055	93.82	-	2018-10-08
GCID-1904	93.61	Lower Mazaruni	2016-05-17
GCID-1935	93.46	Lower Mazaruni	2016-04-29
GCID-2167	92.09	Mid Essequibo	2016-03-10
GCID-1887	91.76	Lower Mazaruni	2016-06-05
GCID-1928	92.63	Lower Cuyuni	2016-05-18
GCID-2004	90.32	Kaituma and Barima	2016-07-14
GCID-1819	93.84	Lower Mazaruni	2016-11-04
GCID-2107	94.06	Lower Mazaruni	2016-08-23
GCID-1799	93.34	Lower Cuyuni	2016-03-30
GCID-1939	94.82	Lower Mazaruni	2016-05-13
GCID-1850	86.48	Lower Mazaruni	2016-11-04
GCID-1969	83.04	Lower Cuyuni	2016-05-31
GCID-1866	89.6	Lower Mazaruni	2016-07-04
GCID-2214	87.05	Greater GT	2016-09-28
GCID-2526	87.64	Upper Cuyuni	2016-07-11
GCID-2237	91.06	Lower Mazaruni	2016-09-26
GCID-2231	90.45	Lower Mazaruni	2016-05-27
GCID-2035	87.41	Kaituma and Barima	2016-06-24
GCID-2056	87.46	Lower Mazaruni	2016-06-15
GCID-1974	83.65	Lower Cuyuni	2016-06-20
GCID-1778	88.85	Lower Mazaruni	2016-08-04
GCID-2006	87.65	Lower Cuyuni	2016-06-06
GCID-1951	80.98	Cristinas Border	2016-05-13
GCID-2205	89.9	Upper Demerara	2016-10-17
GCID-1812	86.21	Head Mazaruni	2016-01-04
GCID-1896	88.21	Lower Cuyuni	2016-04-04
GCID-2221	83.04	Lower Cuyuni	2016-08-25
GCID-2434	86.72	Lower Cuyuni	2016-05-12
GCID-1889	73.81	Lower Mazaruni	2016-03-05
GCID-2092	79.26	-	2016-08-08
GCID-2125	74.71	Mid Essequibo	2016-07-26
GCID-2477	82.7	Lower Potaro	2016-12-14
GCID-2510	81.58	Lower Potaro	2016-10-31
GCID-2513	83.08	Lower Potaro	2016-05-12
GCID-1753	75.3	Lower Potaro	2017-02-24
GCID-2211	75.47	Lower Cuyuni	2016-09-13
GCID-2025	69.38	Upper Cuyuni	2016-05-07
GCID-2111	85.09	Lower Mazaruni	2016-07-20
GCID-1990	80.44	Mid Essequibo	2016-07-07
GCID-2137	77.44	Lower Mazaruni	2016-07-26
GCID-2059	86.65	Upper Cuyuni	2016-06-28
GCID-2177	83.48	Greater GT	2016-09-22
GCID-2375	94.22	Lower Mazaruni	2017-03-01
GCID-2466	88.32	Lower Cuyuni	2016-04-11
TES_A049	87.64	-	2018-06-08
G4GHC043	37.46	-	2020-04-08
G4GSW305	42.93	Lower Mazaruni	2020-03-07
TES_A090	94.2	-	2018-09-21
TES_A081	93.62	-	2018-09-17
TES_A085	95.43	-	2018-09-17
TES_A023	65.77	-	2018-07-16
TES_A027	82.5	-	2018-07-16
TES_A074	85.45	-	2018-06-09
TES_A021	91.29	-	2018-11-07
TES_A029	88.97	-	2018-07-18
GCID-2305	92.88	Upper Mazaruni	2016-06-12
GCID-2330	77.88	Lower Mazaruni	2016-12-13
GCID-2475	79.67	Lower Potaro	2016-12-11
GCID-2505	74.44	-	2016-11-21
GCID-1761	57.65	Lower Mazaruni	2017-03-01
GCID-2104	81.44	Greater GT	2016-09-08
TES_A071	72.34	-	2018-03-09
TES_A095	92.24	-	2018-09-24
TES_A019	93.14	-	2018-09-07
TES_A031	92.56	-	2018-07-18
TES_A072	84.1	-	2018-03-09
GCID-2230	92.95	Lower Mazaruni	2016-10-25
GCID-2471	79.59	Lower Mazaruni	2016-10-27
GCID-1807	82.27	Mid Mazaruni and Issano Rd	2016-11-04
GCID-2498	83.74	Lower Potaro	2016-10-24
GCID-2257	88.64	Head Mazaruni	2016-05-12
GCID-2306	89.85	Lower Mazaruni	2016-08-12
GCID-1720	83.06	-	2017-08-25
GCID-1723	84.16	Mid Essequibo	2017-02-19
GCID-2220	61.68	Lower Mazaruni	2016-07-13
GCID-2363	83.84	Chenapau	2017-03-01
GCID-1997	41.6	Greater GT	2016-06-15
GCID-2387	74.54	Waini	2017-03-01
GCID-2383	32.69	Lower Cuyuni	2017-01-19
GCID-2325	35.24	Upper Cuyuni	2016-12-29
GCID-2339	42.63	Lower Potaro	2016-08-10
GCID-2360	43.17	Lower Mazaruni	2017-01-24
GCID-2389	39.47	Upper Cuyuni	2017-04-01
GCID-2293	91.26	-	2016-12-05
GCID-1751	55.32	Lower Cuyuni	2017-12-09
T395_swga	83.52	Lower Mazaruni	2016-06-30
GCID-2260	75.68	Lower Cuyuni	2016-12-15
GCID-2367	68.88	Lower Cuyuni	2017-09-01
GCID-2086	74.81	Lower Mazaruni	2016-04-25
GCID-2361	65.37	Lower Cuyuni	2017-01-27
GCID-2021	86.32	Lower Potaro	2016-06-17
GCID-2243	84.38	Lower Cuyuni	2016-07-07
GCID-1913	81.98	Cristinas Border	2016-04-05
GCID-2358	85.17	Lower Cuyuni	2017-01-16
GCID-2038	94.11	Lower Mazaruni	2016-08-07
T384_swga	84.53	Kaituma and Barima	2016-06-27
GCID-2280	73.27	Mid Essequibo	2016-12-02
GCID-2531	61.11	Upper Cuyuni	2016-10-28
GCID-2283	74.43	Upper Cuyuni	2016-12-14
GCID-2311	76.68	Upper Cuyuni	2016-12-23
GCID-2299	93.83	Upper Cuyuni	2016-12-23
T425_swga	80.4	Kaituma and Barima	2016-12-07
GCID-2269	86.85	Lower Potaro	2016-05-12
GCID-2284	87.4	Upper Cuyuni	2016-12-16
GCID-2200	70.62	Lower Mazaruni	2016-09-19
GCID-2506	82.93	Lower Mazaruni	2016-11-22
GCID-2013	90.05	Lower Cuyuni	2016-05-07
GCID-2224	88.68	Lower Mazaruni	2016-09-19
GCID-2185	81.1	Head Mazaruni	2016-10-08
GCID-2209	85.98	Head Mazaruni	2016-10-08
GCID-2249	89.13	Lower Mazaruni	2016-04-04
GCID-2348	91.9	Lower Potaro	2016-11-24
GCID-1952	44.14	Lower Cuyuni	2016-05-18
GCID-1855	45.03	Lower Mazaruni	2016-04-25
GCID-1976	41.34	Upper Cuyuni	2016-06-28
GCID-1932	73.64	Lower Mazaruni	2016-06-04
G1P219	88.61	Kaituma and Barima	2020-09-24
G1PAA036	39.39	-	NaT
G1PKD171	43.68	Kaituma and Barima	2020-06-29
G1PSA101	43.55	Kaituma and Barima	2020-11-05
G4G545	90.52	Lower Mazaruni	2020-09-08
TES_B044	74.5	-	2018-10-24
TES_B009	94.21	-	2018-07-18
TES_B010	94.84	-	2018-07-18
GCID-2060	59.07	Greater GT	2016-01-07
GCID-2503	54.28	Lower Mazaruni	2016-10-11
G4GRD339	44.15	Kaituma and Barima	2020-07-15
TES_B062	95.65	-	2019-03-15
GCID-2012	71.79	Upper Cuyuni	2016-06-30
GCID-2540	69.73	Lower Mazaruni	2016-10-25
G7B273	59.53	Waini	2020-10-02
TES_B041	67.75	-	2018-10-22
TES_B031	91.36	-	2018-04-10
TES_B052	96.59	-	2019-02-13
TES_B036	85.65	-	2018-08-10
TES_A078	79.14	-	2018-12-09
G4G574	80.69	-	2020-09-15
TES_B030	75.86	-	2018-03-10
GCID-1970	92.93	Lower Cuyuni	2016-06-06
GCID-2354	77.12	Lower Cuyuni	2017-05-01
GCID-1851	93.06	Lower Cuyuni	2016-04-21
GCID-2329	78.21	Lower Mazaruni	2016-07-12
GCID-2136	88.39	Mid Essequibo	2016-07-25
GCID-2149	92.41	Kaituma and Barima	2016-07-27
GCID-1959	44.9	Lower Mazaruni	2016-04-29
GCID-1989	92.55	Greater GT	2016-05-07
G4G1469	95.47	Greater GT	2021-05-03
G4G792	90.11	Lower Potaro	2020-10-28
GCID-2439	95.47	Lower Mazaruni	2016-12-20
GCID-2388	66.62	North Delta	2017-03-01
G4GAO255	43.39	Upper Mazaruni	2020-06-16
G4G1390	91.03	Lower Potaro	2021-02-12
G8M098	93.18	Lower Potaro	2021-04-12
G8M012	90.24	Lower Potaro	2020-12-22
G4G1206	93.11	Lower Potaro	2021-01-06
G4G1750	92.97	Mid Essequibo	2021-05-25
G4G1850	90.01	Mid Essequibo	2021-06-18
G7B545	93.97	Lower Cuyuni	2021-02-22
G4GCT060	43.97	Mid Mazaruni and Issano Rd	2020-04-20
G4GZN267	44.71	Lower Potaro	2020-06-19
G4GGH008	41.12	Lower Potaro	2020-04-02
G4GJJ044	32.82	Mid Mazaruni and Issano Rd	2020-09-04
GCID-2288	46.52	Lower Mazaruni	2016-12-28
TES_A008	91.74	-	2018-03-07
TES_A015	83.16	-	2018-05-07
TES_A052	76.8	-	2018-07-08
G4GRL179	43.14	Lower Cuyuni	2020-05-29
G4G1031	90.71	Lower Mazaruni	2020-12-10
G4G638	85.93	Lower Mazaruni	2020-09-29
G4G957	90.87	Lower Mazaruni	2020-11-26
G4G1733	88.64	Lower Mazaruni	2021-05-21
G4G1843	95.19	Upper Cuyuni	2021-06-17
GCID-2517	90.72	Lower Mazaruni	2016-11-21
G4GCS161	34.96	Lower Potaro	2020-05-25
G4GLB164	44.53	Lower Mazaruni	2020-05-25
G7B367	82.1	Lower Mazaruni	2020-11-30
G4G851	92.18	Lower Mazaruni	2020-11-11
G4G651	95.01	Lower Mazaruni	2020-10-01
G4G1194	91.52	Lower Mazaruni	2021-05-01
G4G1886	89.89	Lower Mazaruni	2021-06-22
G4G1374	92.29	Kaituma and Barima	2021-02-10
G4G864	91.5	Lower Mazaruni	2020-11-13
GCID-2198	83.64	Lower Mazaruni	2016-09-02
GCID-2176	89.65	Lower Mazaruni	2016-09-15
GCID-2163	73.29	Lower Mazaruni	2016-06-09
GCID-2191	70.02	Lower Mazaruni	2016-03-10
GCID-1691	47.26	Lower Cuyuni	2017-07-09
GCID-1907	82.47	West of GT	2016-04-27
TES_A088	94.4	-	2018-09-20
GCID-1984	53.02	Lower Mazaruni	2016-06-13
GCID-2512	54.37	Lower Potaro	2016-07-12
GCID-1900	44.63	Lower Mazaruni	2016-03-05
GCID-2080	79.23	Lower Mazaruni	2016-08-08
GCID-2438	54.26	Lower Mazaruni	2016-12-19
GCID-1888	85.53	Lower Mazaruni	2016-03-05
GCID-1988	83.61	North Delta	2016-06-29
GCID-2031	78.58	Lower Mazaruni	2016-09-06
GCID-2250	94	Lower Mazaruni	2016-04-18
GCID-2131	92	Lower Mazaruni	2016-08-23
GCID-2194	95.62	Lower Potaro	2016-10-24
GCID-2435	94.7	Lower Mazaruni	2016-07-12
GCID-2189	88.3	Lower Mazaruni	2016-09-22
T367_swga	86.21	Lower Mazaruni	2016-06-20
GCID-2182	91.33	Lower Mazaruni	2016-10-21
GCID-2233	88.61	Lower Mazaruni	2016-08-30
GCID-2514	85.11	Lower Mazaruni	2016-07-11
GCID-2309	86.4	Upper Mazaruni	2016-12-19
GCID-2516	88.8	Lower Mazaruni	2016-11-16
GCID-1878	89.24	Lower Mazaruni	2016-04-05
GCID-2478	88.29	Lower Mazaruni	2016-04-11
GCID-2223	79.57	Lower Mazaruni	2016-09-13
GCID-2426	62.83	Lower Cuyuni	2017-06-01
GCID-1973	75.08	Lower Mazaruni	2016-06-15
GCID-2099	65.64	Lower Mazaruni	2016-07-20
GCID-1744	58.51	Lower Mazaruni	2017-01-03
GCID-2368	70.47	Lower Mazaruni	2017-10-01
GCID-2490	69.83	Upper Mazaruni	2016-07-11
GCID-1925	90.3	Head Mazaruni	2016-04-05
GCID-2332	89.35	Lower Mazaruni	2016-12-19
GCID-2265	93.93	Lower Mazaruni	2016-12-28
GCID-2277	92.09	Lower Mazaruni	2016-12-28
GCID-2203	79.99	Lower Mazaruni	2016-03-10
GCID-2068	89.1	Greater GT	2016-08-08
GCID-2093	89.14	Lower Cuyuni	2016-08-12
GCID-2236	88.27	Lower Mazaruni	2016-09-20
GCID-2240	93.38	Lower Mazaruni	2016-11-10
G4GOP073	42.99	Lower Potaro	2020-04-24
G4G623	82.37	Mid Essequibo	2020-09-25
G4G678	80.19	Lower Potaro	2020-10-07
G4G868	85.97	-	2020-11-13
G4GWD274	39.66	Lower Potaro	2020-06-22
GCID-1740	79.01	Lower Cuyuni	2017-08-28
G4GCA033	41.89	Lower Cuyuni	2020-03-24
G7BLB145	39.21	Lower Cuyuni	2020-06-15
G7BAG187	44.91	Lower Cuyuni	2020-07-28
G4GDS434	45.05	Lower Cuyuni	2020-10-08
G7BLB069	44.47	Lower Cuyuni	2020-05-23
G4G1128	94.85	Lower Cuyuni	2020-12-28
G7B572	85.99	Lower Mazaruni	2021-03-15
G7B246	64.76	Lower Cuyuni	2020-09-07
G7B257	74.18	Lower Cuyuni	2020-09-24
G7B433	72.26	Lower Cuyuni	2020-12-29
G4GAS266	38.91	Lower Mazaruni	2020-06-19
G4G1401	92.07	Lower Cuyuni	2021-02-17
G7B537	84.68	Lower Cuyuni	2021-02-18
G7B280	77.33	Upper Cuyuni	2020-10-05
G7B461	88.11	Lower Cuyuni	2021-01-06
G4G529	89.3	Mid Essequibo	2020-09-01
GCID-2212	90.15	Cristinas Border	2016-09-19
GCID-2000	43.43	Lower Cuyuni	2016-06-30
GCID-2201	84.57	Lower Mazaruni	2016-09-22
GCID-1818	63.21	Kaituma and Barima	2016-04-04
GCID-2242	87.5	Lower Mazaruni	2016-10-25
GCID-2041	90.25	Upper Cuyuni	2016-03-06
GCID-2150	80.54	Upper Cuyuni	2016-04-08
GCID-2469	87.14	Cristinas Border	2016-11-17
GCID-2447	87.78	Cristinas Border	2016-10-26
G4G1083	90.4	Lower Potaro	2020-12-21
G4G1368	86.91	Lower Potaro	2021-02-09
G4G1664	88.43	Lower Potaro	2021-04-15
G4G728	91.5	Lower Potaro	2020-10-15
TES_A096	80.02	-	2018-09-24
G7BJG002	38.04	Upper Cuyuni	2020-04-05
G1PAF100	38.98	-	2020-05-08
GCID-2268	41.73	Lower Mazaruni	2016-01-12
G4G1084	93.27	Lower Potaro	2020-12-21
G7B320	94.71	Kaituma and Barima	2020-11-07
TES_B032	93.69	-	2018-06-10
TES_B038	75.35	-	2018-10-10
TES_B023	72.89	-	2018-09-24
TES_B024	69.93	-	2018-09-27
G4G1382	91	-	2021-02-11
GCID-2065	61.75	Mid Essequibo	2016-07-25
GCID-1981	90.61	Cristinas Border	2016-05-31
GCID-1983	91.79	Cristinas Border	2016-08-06
GCID-2238	80.5	Mid Essequibo	2016-09-30
TES_A014	75.6	-	2018-05-07
GCID-1770	74.47	Lower Potaro	2017-01-26
TES_A041	78.03	-	2018-07-31
GCID-1891	88.56	Lower Mazaruni	2016-09-05
GCID-2304	90.75	Cristinas Border	2016-05-12
GCID-2494	92.17	Lower Mazaruni	2016-11-22
TES_A094	86.27	-	2018-09-24
GCID-2442	95.25	Lower Mazaruni	2016-12-28
G4GGM451	44.56	-	None
G4G1329	93.89	Upper Cuyuni	2021-02-01
G4G584	89.27	Lower Mazaruni	2020-09-18
G4G1219	95.44	Upper Cuyuni	2021-01-07
G4G1897	93.15	Lower Mazaruni	2021-06-24
G4G776	80.09	Upper Cuyuni	2020-10-26
G4G997	80.8	Lower Essequibo	2020-12-03
G4GFS025	38.77	Upper Cuyuni	2020-11-03
G4GAM242	43.15	Upper Cuyuni	2020-06-15
G4GJG100	43.19	Waini	2020-06-05
G4GLY396	44.59	Lower Essequibo	2020-07-30
G4G1866	92.01	-	2021-06-21
G4GQC463	44.94	Lower Mazaruni	2020-08-17
G7P007	89.36	Lower Mazaruni	2020-12-15
G7B403	83.06	Lower Mazaruni	2020-12-14
G7P008	78.13	Lower Cuyuni	2020-12-16
G4GAM452	45.59	-	2020-08-13
G7BDP167	43.12	Lower Mazaruni	2020-06-20
G7BSB073	41.71	Mid Mazaruni and Issano Rd	2020-05-23
G1PRC167	38.03	-	2020-06-10
G4GME186	40.26	Lower Mazaruni	2020-02-06
G4GLP114	41.64	Mid Essequibo	2020-12-05
G1PAD034	38.7	-	NaT
G4GNZ128	39.94	-	2020-05-14
G1P231	88.63	Kaituma and Barima	2020-11-12
G1P236	69.9	Kaituma and Barima	2020-11-25
G4G1881	95.31	Lower Cuyuni	2021-06-22
G7B399	86.06	Lower Essequibo	2020-12-10
G4G1050	91.91	Kaituma and Barima	2020-12-14
G4G1860	88.6	Kaituma and Barima	2021-06-21
G7B363	76.88	Lower Mazaruni	2020-11-30
G7B407	74.09	Lower Essequibo	2020-12-15
G4GSD384	42.47	Mid Mazaruni and Issano Rd	2020-07-27
G7B421	83.61	Lower Mazaruni	2020-12-28
G4GME446	42.21	Lower Potaro	2020-12-08
G4GDG372	43.91	Lower Potaro	2020-07-22
G4GTD429	42.5	Lower Potaro	2020-10-08
G7BKH037	44.22	Lower Mazaruni	2020-05-13
GCID-2357	51.78	Lower Cuyuni	2017-01-13
G4GMS133	41.51	Lower Potaro	2020-05-15
G4G1150	94.32	Lower Potaro	2020-12-30
G4G1415	90.94	Lower Potaro	2021-02-21
G4G1481	93.68	Lower Potaro	2021-03-08
GCID-2419	47.83	Lower Cuyuni	2017-01-23
G4GTC318	38.47	Upper Mazaruni	2020-08-07
G4GDP035	40.05	Lower Mazaruni	2020-06-04
G1PRF168	42.32	-	2020-06-10
G4GAF202	45.21	Lower Potaro	2020-04-06
G4GJC281	42.94	-	2020-06-24
GCID-2301	82.1	Lower Mazaruni	2016-12-28
TES_A061	74.92	-	2018-08-21
G4G1109	77.59	Lower Potaro	2020-12-23
G4G986	83.47	Mid Essequibo	2020-12-03
G7B540	94.11	Lower Mazaruni	2021-02-19
G8M071	94.97	Lower Potaro	2021-01-04
G8M102	92.98	Mid Essequibo	2021-04-12
TES_A066	91.79	-	2018-08-27
G8M099	91.52	Lower Potaro	2021-04-12
G8M106	94.06	Lower Potaro	2021-04-15
G4G1124	89.82	Lower Potaro	2020-12-28
G4G1544	92.71	Lower Potaro	2021-03-22
G4G1425	92.41	Lower Mazaruni	2021-02-24
G8M077	90.77	Lower Potaro	2021-01-04
G4G1100	90.15	Kaituma and Barima	2020-12-22
G8M083	86.63	Lower Potaro	2021-01-08
GCID-1750	68.22	Lower Mazaruni	2017-08-28
GCID-2403	70.16	Central Coast	2017-09-01
G4GAG359	45.47	-	2020-07-20
G4GJA198	40.7	Lower Cuyuni	2020-03-06
G7B398	91.42	Lower Cuyuni	2020-12-10
G4GDM190	43.61	Lower Mazaruni	2020-02-06
G7BKF086	43.96	Lower Cuyuni	2020-05-28
G7BLN084	41.89	Lower Cuyuni	2020-05-27
G7BMM071	40.16	Lower Mazaruni	2020-05-22
G4GMH167	44.84	Lower Mazaruni	2020-05-27
G7BER057	45.89	Lower Cuyuni	2020-05-19
G7BEM108	43.44	Lower Cuyuni	2020-03-06
G7BMM194	41.92	Lower Mazaruni	2020-07-29
G4G841	85.93	Lower Mazaruni	2020-11-09
G4G799	93.21	Lower Mazaruni	2020-10-30
G4G1281	86.73	Mid Mazaruni and Issano Rd	2021-01-21
G4G1515	88.68	Mid Mazaruni and Issano Rd	2021-03-18
G9L028	73.7	Lower Essequibo	2020-11-20
TES_A036	83.45	-	2018-07-23
G4G1736	94.54	Lower Mazaruni	2021-05-21
G9L044	91.8	Lower Mazaruni	2021-02-24
G8M058	80.38	Lower Potaro	2020-12-29
TES_A077	92.21	-	2018-11-09
TES_A077_J28	80.62	-	2018-11-29
G7B272	71.98	Lower Mazaruni	2020-10-02
G4G881	89.68	Mid Mazaruni and Issano Rd	2020-11-16
G4G1418	90.79	Upper Mazaruni	2021-02-22
G4G1861	90.18	Mid Mazaruni and Issano Rd	2021-06-21
G7B445	90.6	Lower Cuyuni	2021-01-04
G4G1187	81.58	Upper Mazaruni	2021-01-04
G4G1032	90.37	Lower Mazaruni	2020-12-10
G4G1147	90.33	-	2020-12-29
G4G888	93.81	Mid Mazaruni and Issano Rd	2020-11-17
G4G998	83.42	Upper Mazaruni	2020-12-03
G4GRJ045	34.79	Mid Mazaruni and Issano Rd	2020-09-04
G7BAH098	42.15	Mid Mazaruni and Issano Rd	2020-01-06
G4GKM093	42.98	-	2020-05-04
G4GDP057	42.37	Mid Mazaruni and Issano Rd	2020-04-20
G7BPF095	44.22	Mid Mazaruni and Issano Rd	2020-05-30
G4G1458	94.41	Upper Cuyuni	2021-03-03
G7B532	94.28	Lower Cuyuni	2021-02-16
G4GSS048	37.7	-	2020-04-14
G7BSJ018	37.28	Lower Mazaruni	2020-07-05
G4GRL306	41.67	Lower Mazaruni	2020-03-07
G4GAC263	45.92	Lower Essequibo	2020-06-18
G4GSF282	45.02	Lower Mazaruni	2020-06-24
G7BAC074	39.93	Lower Mazaruni	2020-05-24
G4GSB015	41.72	Lower Mazaruni	2020-10-03
G4GSR061	43.63	Lower Mazaruni	2020-04-20
G7BSR021	43.07	Lower Mazaruni	2020-08-05
G4GWB346	37.55	-	2020-07-16
G7BSN127	44.17	Lower Essequibo	2020-09-06
G7BMB174	43.36	Mid Mazaruni and Issano Rd	2020-06-23
G4GDR443	44.73	Lower Mazaruni	2020-12-08
G4GTW028	40.92	Lower Mazaruni	2020-03-13
G7B661	92.33	Lower Mazaruni	2021-05-13
TES_A070	75.97	-	2018-03-09
G4G1041	94.63	Upper Mazaruni	2020-12-11
G9L031	92.13	Lower Mazaruni	2020-12-29
G4G1440	94.07	Lower Mazaruni	2021-03-01
G4G1448	94.74	Lower Mazaruni	2021-03-01
G7B443	94.32	Lower Mazaruni	2021-01-04
G4G1326	91.35	Lower Mazaruni	2021-01-29
G7B236	85.98	Lower Mazaruni	2020-09-04
G7B293	88.67	Lower Mazaruni	2020-10-09
G4G1054	92.63	Lower Mazaruni	2020-12-14
G4G1274	83.87	-	2021-01-19
G4G1388	90.83	Lower Mazaruni	2021-02-12
G4G541	91.14	Lower Essequibo	2020-09-07
G7B521	95.28	Lower Cuyuni	2021-02-11
G7B494	93.48	Lower Mazaruni	2021-01-25
G7B516	86.38	Lower Mazaruni	2021-02-09
G4G1082	90.9	Lower Mazaruni	2020-12-21
G4G1609	86.54	Lower Mazaruni	2021-06-04
G7B252	80.77	Lower Mazaruni	2020-09-22
G4G735	83.89	Lower Essequibo	2020-10-19
G4G977	80.79	Lower Cuyuni	2020-12-01
G7B335	81.07	Lower Cuyuni	2020-11-16
G7B328	83.59	Lower Mazaruni	2020-11-10
G7B531	84.41	Lower Mazaruni	2021-02-15
G4G1667	94.62	Lower Mazaruni	2021-04-15
TES_A080	82.78	-	2018-09-17
TES_B065	82.6	-	2019-03-22
TES_B066	94.33	-	2019-03-22
TES_B068	92.66	-	2019-03-26
G7B357	86.87	Lower Mazaruni	2020-11-27
G7B514	93.94	Lower Mazaruni	2021-02-08
G7B588	92.1	Lower Mazaruni	2021-03-30
G7BIV225	46.16	Lower Mazaruni	2020-12-08
GCID-2215	93.09	Cristinas Border	2016-03-10
GCID-2066	77	Upper Cuyuni	2016-07-29
GCID-2481	89.01	Lower Mazaruni	2016-11-18
GCID-2037	94.21	North Delta	2016-05-07
T775_swga	90.83	Kaituma and Barima	2016-04-11
GCID-1775	95.07	Upper Cuyuni	2016-03-30
GCID-1762	52.57	West of GT	2017-04-01
GCID-1787	81.13	Upper Cuyuni	2016-03-30
GCID-1931	93.99	Upper Cuyuni	2016-04-27
GCID-1698	37.77	Lower Potaro	2017-05-15
GCID-2499	86.69	Lower Potaro	2016-11-15
GCID-2511	88.83	Lower Potaro	2016-11-15
GCID-2170	90.91	Lower Potaro	2016-10-21
GCID-2094	95.71	Waini	2016-08-17
GCID-2208	92.77	Upper Cuyuni	2016-07-13
GCID-2190	93.06	Lower Potaro	2016-09-27
GCID-2267	89.33	Lower Potaro	2016-11-25
GCID-1757	86	Lower Potaro	2017-12-05
GCID-1738	85.93	Lower Potaro	2017-05-22
GCID-2341	86.66	Lower Potaro	2016-11-21
GCID-2337	85.22	Lower Potaro	2016-12-29
GCID-2487	82.42	Lower Potaro	2016-11-14
GCID-1724	76.75	Lower Potaro	2017-02-27
GCID-1683	77	Lower Potaro	2017-02-25
GCID-1694	76.15	Lower Potaro	2017-02-25
GCID-1705	79.33	Lower Potaro	2017-10-03
GCID-2488	78.54	Lower Potaro	2016-01-12
GCID-1752	74.37	Lower Potaro	2017-02-13
GCID-2450	76.94	Greater GT	2016-09-10
GCID-1684	68.4	Lower Potaro	2017-03-03
GCID-1758	69.67	Lower Potaro	2017-05-23
GCID-2464	76.89	Lower Potaro	2016-11-22
GCID-2523	70.33	Lower Potaro	2016-11-17
GCID-1697	71.1	Lower Potaro	2017-02-05
GCID-1717	71.84	Lower Potaro	2017-02-05
GCID-1714	72.51	Lower Potaro	2017-02-27
GCID-1737	64.27	Lower Potaro	2017-11-05
GCID-1745	65.14	Greater GT	2017-03-22
GCID-2463	63.36	Lower Potaro	2016-12-11
GCID-1734	55.43	Lower Potaro	2017-01-03
GCID-2500	63.98	Lower Potaro	2016-06-12
GCID-2489	49.91	Lower Potaro	2016-12-15
GCID-1743	53.8	Lower Potaro	2017-02-23
GCID-1747	53.18	Lower Potaro	2017-11-05
GCID-2476	56.57	Lower Potaro	2016-11-29
GCID-2453	55.19	Lower Potaro	2016-10-12
GCID-2532	54.6	Lower Potaro	2016-08-25
GCID-1686	46.19	Lower Potaro	2017-04-27
GCID-1716	46.82	Lower Potaro	2017-11-04
GCID-1718	52.91	Lower Potaro	2017-05-18
GCID-2340	52.35	Lower Potaro	2016-09-11
GCID-2347	35.45	Lower Mazaruni	2016-11-21
GCID-1708	39.22	Lower Potaro	2017-05-18
GCID-2486	40.68	Lower Potaro	2016-10-17
GCID-2039	62.37	Upper Cuyuni	2016-12-07
GCID-2079	36.66	Upper Cuyuni	2016-04-08
GCID-1905	90.42	Waini	2016-05-25
GCID-1783	90.6	Waini	2016-04-08
GCID-1975	93.54	North Delta	2016-06-22
T498_swga	79.58	Lower Potaro	2016-11-08
GCID-2115	39.67	Kaituma and Barima	2016-05-08
GCID-2300	52.31	Upper Cuyuni	2016-12-28
GCID-1767	67.21	Upper Cuyuni	2017-01-16
GCID-2369	62.56	Lower Mazaruni	2017-01-13
GCID-1899	88.51	Central Coast	2016-06-05
GCID-2161	85.2	Lower Cuyuni	2016-08-08
GCID-2443	92.96	Upper Cuyuni	2016-12-29
GCID-2414	70.41	Upper Cuyuni	2017-06-01
GCID-2527	78.42	Upper Cuyuni	2016-11-11
GCID-2519	32.27	Lower Mazaruni	2016-10-28
GCID-1721	39.12	Upper Mazaruni	2017-11-09
GCID-2113	48.2	Mid Essequibo	2016-07-26
GCID-2390	46.98	Mid Mazaruni and Issano Rd	2017-05-01
GCID-1777	43.73	Mid Essequibo	2016-05-04
GCID-1962	91.94	Mid Mazaruni and Issano Rd	2016-06-05
GCID-2291	92.3	Mid Essequibo	2016-11-28
GCID-1926	90.88	Mid Essequibo	2016-04-05
GCID-1945	91.83	Mid Essequibo	2016-10-05
GCID-2281	86.48	Lower Mazaruni	2016-05-12
GCID-1895	92	Mid Essequibo	2016-04-27
GCID-1912	90.81	Mid Essequibo	2016-03-05
GCID-1947	83.21	Mid Essequibo	2016-04-29
GCID-2121	86.18	Lower Mazaruni	2016-11-04
TES_A007	90.41	-	2018-03-07
GCID-2128	85.97	Lower Mazaruni	2016-09-08
GCID-2372	80.09	Upper Demerara	2017-01-24
GCID-2251	70.78	Lower Mazaruni	2016-04-21
GCID-2181	80.26	Upper Demerara	2016-10-13
GCID-1877	70.72	Mid Essequibo	2016-03-05
GCID-1979	65.62	Lower Mazaruni	2016-08-07
T278_swga	52.87	Kaituma and Barima	2016-05-16
GCID-2295	60.75	Mid Essequibo	2016-12-14
GCID-2420	63.87	Central Coast	2017-01-25
G4G1883	94.88	Lower Cuyuni	2021-06-22
G7B353	87.41	Lower Cuyuni	2020-11-26
G4GTC469	44.8	Lower Cuyuni	2020-08-17
G4GVC408	43.77	Lower Essequibo	2020-03-08
G7BCM140	42.35	Lower Cuyuni	2020-12-06
G4G1419	93.8	Greater GT	2021-02-22
G4GJC195	44.49	Mid Essequibo	2020-03-06
G4GAS173	40.21	Lower Essequibo	2020-05-28
G4GGP013	33.51	Mid Mazaruni and Issano Rd	2020-05-03
G7BMO130	41.69	Lower Potaro	2020-09-06
G7BTG101	39.28	Lower Potaro	2020-01-06
G4GJP049	32.31	Lower Mazaruni	2020-04-15
G1PFT005	36.99	Kaituma and Barima	2020-01-21
G7BSS054	33.92	Lower Mazaruni	2020-05-18
G4GRR246	42.41	North Delta	2020-06-15
G1PKP035	40.38	-	2020-03-12
G1PCJ160	44.29	North Delta	2020-05-06
G1PKM112	42.87	Waini	2020-12-05
G4GAC356	45	Mid Mazaruni and Issano Rd	2020-07-20
G4GJG174	42.88	Lower Cuyuni	2020-05-28
G4GTT199	44.98	Upper Cuyuni	2020-03-06
G1PPL007	42.44	Kaituma and Barima	2020-01-22
G7BAS041	38.47	Lower Mazaruni	2020-05-13
G1P254	87.8	Kaituma and Barima	2021-01-04
G7B275	63.5	Lower Cuyuni	2020-10-05
G4G1110	81.38	-	2020-12-23
G8M114	94.41	Lower Potaro	2021-04-17
TES_A001	84.53	-	2018-06-25
G1P228	91.74	Kaituma and Barima	2020-10-26
G4G1038	89.87	Lower Potaro	2020-12-10
G8M108	92.62	Lower Potaro	2021-04-15
G4G1478	90.55	Lower Potaro	2021-03-08
G4G1358	92.62	Lower Potaro	2021-02-08
G4G530	93	-	2020-09-02
G4G1679	91.14	Lower Potaro	2021-04-23
G8M121	84.41	Lower Potaro	2021-04-21
G4G1028	87.55	Lower Potaro	2020-12-09
G8M025	89.54	Lower Potaro	2020-12-23
GCID-2148	80.78	Lower Mazaruni	2016-07-25
GCID-2187	85.59	Lower Mazaruni	2016-07-09
GCID-2030	90.79	Upper Mazaruni	2016-06-06
G7B468	95.09	Mid Mazaruni and Issano Rd	2021-01-07
G4G1489	76.72	Waini	2021-03-11
G4G731	91.36	-	2020-10-16
G7B314	86.2	Lower Mazaruni	2020-11-05
G4GAJ182	45.84	-	None
G4GDA036	40.69	Mid Mazaruni and Issano Rd	2020-06-04
GCID-2262	40.87	Lower Mazaruni	2016-12-20
GCID-1689	37.63	Lower Mazaruni	2017-08-05
GCID-1890	39.83	Mid Essequibo	2016-04-05
GCID-1994	85.75	Lower Mazaruni	2016-06-06
GCID-2285	68.32	Lower Mazaruni	2016-12-19
GCID-2394	50.24	Lower Mazaruni	2017-01-16
GCID-1968	65.86	Lower Mazaruni	2016-05-30
GCID-2313	60.86	Lower Mazaruni	2016-12-28
G4GMG156	40.79	Upper Cuyuni	2020-05-22
G4GYP154	41.19	Lower Mazaruni	2020-05-22
GCID-1788	45.26	Mid Essequibo	2016-03-31
GCID-2307	79.41	Lower Mazaruni	2016-12-14
GCID-2518	77.36	Lower Mazaruni	2016-11-24
GCID-2308	80.58	Lower Mazaruni	2016-12-19
GCID-2454	82.7	Lower Mazaruni	2016-02-11
GCID-2227	89.67	Lower Mazaruni	2016-06-10
GCID-2328	85.49	Lower Cuyuni	2016-05-12
GCID-2151	80.99	Upper Mazaruni	2016-08-08
GCID-2440	81.2	Lower Mazaruni	2016-12-21
GCID-1909	72.74	Lower Mazaruni	2016-12-05
GCID-2032	67.66	Lower Cuyuni	2016-06-15
GCID-2539	71.78	Lower Mazaruni	2016-10-20
GCID-2374	90.03	Lower Mazaruni	2017-08-14
GCID-1901	94.38	Lower Mazaruni	2016-03-05
GCID-1944	90.52	Lower Mazaruni	2016-06-04
GCID-2239	88.54	Lower Mazaruni	2016-06-10
GCID-2248	90.69	Lower Mazaruni	2016-08-19
GCID-1953	94.21	Lower Mazaruni	2016-05-27
GCID-2120	93.74	Lower Mazaruni	2016-04-14
GCID-1814	90.73	Lower Mazaruni	2016-11-04
GCID-1910	90.33	Lower Mazaruni	2016-05-20
G8M089	93.01	Lower Potaro	2021-04-07
GCID-1872	94.62	Lower Mazaruni	2016-04-04
GCID-2174	84.77	Lower Mazaruni	2016-08-31
TES_A025	88.4	-	2018-07-16
GCID-2386	86.88	Lower Cuyuni	2017-08-16
TES_A065	88.84	-	2018-08-23
GCID-2050	83.67	West of GT	2016-08-07
GCID-2515	85.55	Lower Mazaruni	2016-11-11
GCID-2271	80.35	Lower Mazaruni	2016-12-13
GCID-2202	86.74	Lower Mazaruni	2016-09-28
GCID-2010	84.8	Lower Mazaruni	2016-06-22
GCID-2219	90.18	Lower Mazaruni	2016-05-24
GCID-1922	73.57	Mid Essequibo	2016-05-19
GCID-2114	79.07	Lower Mazaruni	2016-02-08
GCID-2371	67.17	-	2017-01-19
GCID-1871	45.14	Greater GT	2016-04-25
GCID-2470	90.77	Lower Mazaruni	2016-11-21
GCID-2289	92.96	Lower Mazaruni	2016-12-28
GCID-2346	93.56	Lower Mazaruni	2016-11-17
GCID-1982	89.89	Lower Potaro	2016-06-06
GCID-1892	90.49	Lower Cuyuni	2016-05-17
GCID-2106	88.29	-	2016-08-17
GCID-2310	88.74	Lower Cuyuni	2016-12-20
GCID-1998	81.13	Waini	2016-06-21
GCID-1881	94.22	Lower Essequibo	2016-05-23
GCID-1946	83.1	Lower Mazaruni	2016-05-19
G4G1447	93.92	Lower Potaro	2021-03-01
G4G1287	91.4	Lower Potaro	2021-01-22
GCID-2207	83.1	Lower Cuyuni	2016-10-05
G4GFR323	44.2	-	2020-07-09
GCID-2270	82.85	Lower Mazaruni	2016-08-12
GCID-2444	92.06	Lower Mazaruni	2017-03-01
TES_A006	70.68	-	2018-07-29
GCID-1692	70.28	Upper Cuyuni	2017-12-09
TES_A098	87.54	-	2018-04-10
TES_B069	83.54	-	2019-03-29
G4GCS118	43.18	Upper Cuyuni	2020-05-13
G4GJR026	41.22	Lower Mazaruni	2020-11-03
G4G1428	88.44	-	2021-02-24
G4G907	93.28	Lower Potaro	2020-11-20
G4G931	87.79	Lower Potaro	2020-11-23
G4G1839	94.86	Lower Potaro	2021-06-16
G4G1869	93.33	Greater GT	2021-06-21
G4GJK422	43.78	Lower Mazaruni	2020-08-06
G4G661	82.05	Lower Mazaruni	2020-10-05
G7BMH043	41.44	Lower Cuyuni	2020-05-14
G7B583	88.8	Lower Cuyuni	2021-03-24
G4G1505	87.5	Head Mazaruni	2021-03-16
G4G936	88.42	Lower Mazaruni	2020-11-24
TES_A046	85.09	-	2018-02-08
GCID-2007	84.82	North Delta	2016-09-06
GCID-2019	84.58	Lower Mazaruni	2016-09-06
GCID-2317	87.53	Upper Cuyuni	2016-07-12
GCID-2381	47.32	North Delta	2017-01-13
TES_A083	92.95	-	2018-09-17
TES_A087	77.81	-	2018-09-19
G4GOP403	43.73	-	None
G4GDJ193	43.92	-	2020-06-03
G7BRS003	41.65	Lower Mazaruni	2020-04-05
G4GJM223	43.6	Greater GT	2020-09-06
TES_A043	87.58	-	2018-07-31
G4GAG067	39.66	-	2020-04-22
G4GMM177	42.07	Mid Essequibo	2020-05-29
G7B584	84.22	Lower Cuyuni	2021-03-26
GCID-2259	63.77	Lower Mazaruni	2016-12-13
TES_A003	56.35	-	2018-07-26
G8M059	90.01	Lower Potaro	2020-12-29
G4G1107	91.4	Lower Potaro	2020-12-23
G8M020	93.33	Lower Potaro	2020-12-23
G8M043	92.77	Lower Potaro	2020-12-28
G4G911	92.69	Lower Potaro	2020-11-20
G4G1193	86.97	Lower Potaro	2021-04-01
G4G1650	94.68	Mid Essequibo	2021-04-13
G4G1167	93.94	Mid Essequibo	2021-01-04
G4G1607	83.84	Mid Essequibo	2021-06-04
G4G1847	93.69	Lower Mazaruni	2021-06-17
G4G1103	87.74	Lower Potaro	2020-12-22
G4G1443	90.84	Lower Potaro	2021-03-01
GCID-1993	64.61	Lower Mazaruni	2016-05-31
G4GJAM103	37.51	-	None
GCID-2479	89.84	Waini	2016-07-11
GCID-2199	75.34	Waini	2016-09-09
GCID-2169	66.99	Waini	2016-12-10
GCID-2155	75.65	Lower Mazaruni	2016-07-13
T405_swga	78.74	Kaituma and Barima	2016-05-07
GCID-2274	38.06	Lower Mazaruni	2016-12-20
GCID-2188	84.72	Kaituma and Barima	2016-09-19
G4GCA105	44.52	Lower Essequibo	2020-11-05
G7B383	90.24	Lower Essequibo	2020-12-03
G7B376	87.38	Lower Essequibo	2020-12-02
G7B484	94.69	Lower Essequibo	2021-01-18
GCID-1702	76.91	Lower Mazaruni	2017-09-15
GCID-2024	83.58	Lower Cuyuni	2016-07-01
GCID-2324	84.72	Lower Mazaruni	2016-12-28
GCID-2441	84.91	Lower Mazaruni	2016-12-28
GCID-2258	86.53	Lower Mazaruni	2016-07-12
GCID-2264	80.93	Lower Mazaruni	2016-12-28
GCID-2421	70.89	Lower Mazaruni	2017-06-02
GCID-2395	66.05	Lower Mazaruni	2017-01-20
GCID-1772	88.44	Lower Mazaruni	2017-08-23
GCID-2430	77.6	Lower Mazaruni	2017-01-18
GCID-2409	70.63	Lower Mazaruni	2017-06-02
GCID-2423	73.48	Lower Mazaruni	2017-03-01
G1POE162	44.38	North Delta	2020-08-06
GCID-2373	81.24	Lower Mazaruni	2017-01-23
TES_B037	53.54	-	2018-09-10
TES_B028	95.28	-	2018-01-10
TES_B026	79.12	-	2018-01-10
TES_B011	75.51	-	2018-07-20
TES_B013	75.66	-	2018-07-20
GCID-2366	57.07	Lower Mazaruni	2017-05-01
GCID-2425	38.89	Lower Mazaruni	2017-05-01
GCID-2218	94.11	Lower Mazaruni	2016-10-24
GCID-2399	51.76	Lower Mazaruni	2017-03-01
GCID-2472	42.04	Lower Mazaruni	2016-02-11
GCID-2192	42.59	Lower Mazaruni	2016-07-10
GCID-2467	76.43	Lower Mazaruni	2016-07-11
GCID-2480	86.72	Lower Mazaruni	2016-11-14
GCID-2458	90.26	Head Mazaruni	2016-11-21
GCID-2456	91.6	Lower Mazaruni	2016-11-14
GCID-2193	94.61	Lower Mazaruni	2016-10-14
GCID-2482	92.1	Lower Mazaruni	2016-11-21
GCID-2492	78.15	Upper Cuyuni	2016-11-15
GCID-2232	79.28	Lower Mazaruni	2016-07-27
GCID-2204	79.29	Lower Mazaruni	2016-10-10
GCID-2287	86.7	Lower Mazaruni	2016-12-22
GCID-1727	62.01	Lower Potaro	2017-08-05
GCID-1748	66.94	Lower Potaro	2017-05-22
GCID-2320	44.79	Lower Mazaruni	2016-12-19
GCID-2359	60.63	Lower Cuyuni	2017-01-19
GCID-1991	73.18	Mid Essequibo	2016-11-07
GCID-2397	32.46	Lower Mazaruni	2017-01-27
GCID-1687	82.31	Lower Potaro	2017-05-15
GCID-1954	43.36	Lower Mazaruni	2016-05-30
GCID-2507	78.63	Lower Cuyuni	2016-10-28
T390_swga	59.33	Lower Mazaruni	2016-06-29
GCID-2537	85.02	Lower Cuyuni	2016-06-10
GCID-2216	91.63	Lower Mazaruni	2016-10-10
GCID-2165	86.81	Upper Cuyuni	2016-09-22
GCID-2088	77.69	Cristinas Border	2016-07-22
GCID-1906	80.95	Lower Mazaruni	2016-05-30
GCID-2356	76.67	Lower Mazaruni	2017-10-01
GCID-1766	33.36	Kaituma and Barima	2017-12-01
GCID-2396	49.36	Kaituma and Barima	2017-01-24
TES_B004	80.14	-	2018-10-07
TES_B072	93.21	-	2019-02-04
GCID-1963	93.88	Cristinas Border	2016-05-16
GCID-1996	68.74	Cristinas Border	2016-06-13
GCID-2008	77.46	Cristinas Border	2016-06-13
TES_A084	77.03	Greater GT	2017-09-17
TES_A022	91.76	-	2018-12-07
TES_A079	93.09	-	2018-09-13
GCID-1729	77.41	Central Coast	2017-04-25
TES_A011	69.5	-	2018-04-07
GCID-2213	48.51	Lower Mazaruni	2016-09-23
GCID-2286	47.21	Lower Mazaruni	2016-12-20
GCID-2318	59.68	Lower Mazaruni	2016-09-12
GCID-2272	66.73	Lower Cuyuni	2016-12-15
GCID-2530	52.01	Lower Mazaruni	2016-11-24
GCID-1779	51.05	Mid Essequibo	2016-04-12
GCID-2046	41.65	Lower Mazaruni	2016-06-22
GCID-2497	79.41	Lower Mazaruni	2016-09-15
GCID-1934	89.34	Lower Mazaruni	2016-05-19
GCID-2026	68.72	Lower Cuyuni	2016-08-07
GCID-1790	67.47	Upper Mazaruni	2016-11-04
GCID-2164	74.02	Mid Essequibo	2016-09-14
GCID-2520	76.44	Lower Mazaruni	2016-08-17
GCID-2461	38.47	Lower Potaro	2016-06-09
GCID-1722	37.86	Lower Potaro	2017-06-02
GCID-1696	46.54	Upper Mazaruni	2017-03-31
GCID-1732	43.5	Lower Potaro	2017-02-13
TES_A060	80.42	-	2018-08-20
GCID-1736	38.16	Lower Potaro	2017-12-04
GCID-1755	73.19	Lower Potaro	2017-03-27
GCID-1685	78.61	Upper Cuyuni	2017-03-29
GCID-1754	79.66	Lower Potaro	2017-02-03
GCID-1813	90.27	Upper Cuyuni	2016-06-04
TES_A047	90.48	-	2018-03-08
GCID-2096	94.54	Chenapau	2016-04-04
GCID-1811	94.84	Lower Mazaruni	2016-03-30
GCID-1849	93.78	Lower Potaro	2016-07-04
GCID-2003	85.8	Lower Cuyuni	2016-11-07
GCID-2040	91.16	-	2016-07-15
GCID-1940	86.35	Lower Potaro	2016-05-18
GCID-2495	89.87	Lower Potaro	2016-10-27
GCID-1776	82.25	Lower Mazaruni	2016-03-31
GCID-2344	81.69	Lower Mazaruni	2016-07-11
GCID-2509	82.67	Lower Potaro	2016-09-17
GCID-1715	56.59	Lower Potaro	2017-10-03
GCID-1742	58.36	Lower Potaro	2017-02-13
GCID-1735	63.07	-	2017-03-20
GCID-1693	68.31	Lower Potaro	2017-02-16
GCID-1706	69.6	Lower Potaro	2017-08-04
GCID-1733	51.25	Lower Potaro	2017-02-21
GCID-2462	54.59	Lower Potaro	2016-10-13
G4G597	93.66	Lower Potaro	2020-09-21
G8M015	76.65	Lower Potaro	2020-12-22
G8M120	93.7	Mid Essequibo	2021-04-21
GCID-2247	77.09	Upper Cuyuni	2016-08-16
T634_swga	68.39	Lower Potaro	2016-08-09
GCID-2116	89.66	Central Coast	2016-09-08
TES_B027	92.88	-	2018-01-10
GCID-1759	87.55	Lower Cuyuni	2017-06-02
GCID-1999	44.65	Mid Essequibo	2016-06-22
GCID-1815	80.17	Lower Cuyuni	2016-04-13
GCID-2244	60.8	Lower Cuyuni	2016-08-08
GCID-2172	86.11	Lower Cuyuni	2016-11-07
GCID-2082	92.88	Lower Mazaruni	2016-08-17
GCID-2002	93.62	Mid Essequibo	2016-07-07
GCID-2048	92.49	Lower Mazaruni	2016-01-07
GCID-2101	91.18	Lower Cuyuni	2016-07-26
GCID-2142	92.79	Upper Cuyuni	2016-08-18
GCID-1894	79.34	Lower Mazaruni	2016-05-30
GCID-2015	85.94	Upper Cuyuni	2016-11-07
GCID-2184	70.73	Lower Cuyuni	2016-12-07
GCID-1882	77.42	Upper Cuyuni	2016-05-27
T503_swga	75.32	Lower Potaro	2016-08-15
GCID-2130	91.86	Upper Cuyuni	2016-08-18
GCID-2362	90.09	Lower Mazaruni	2017-08-14
G4GLM192	42.85	Lower Mazaruni	2020-03-06
G4GCF131	44.76	Lower Mazaruni	2020-05-15
G4GKP371	44.35	Lower Mazaruni	2020-07-22
G4G1108	93.41	Lower Potaro	2020-12-23
G8M055	90.42	Mid Essequibo	2020-12-29
G8M014	95.12	Mid Essequibo	2020-12-22
G8M039	94.13	Mid Essequibo	2020-12-28
TES_A051	68.39	-	2018-07-08
G4GTS172	43.63	Lower Potaro	2020-05-28
G4GSP141	43.2	Lower Potaro	2020-05-18
G4GTC138	39.23	Lower Potaro	2020-05-18
G4G1492	90.62	Lower Mazaruni	2021-03-11
G4GJH351	42.26	Upper Mazaruni	2020-07-17
G4GCB096	43.27	-	2020-05-04
G4GJC409	45.53	Lower Mazaruni	2020-03-08
G4GTA180	43.72	Lower Potaro	2020-01-06
G4G1074	82	Upper Mazaruni	2020-12-17
G7B375	91.95	Lower Mazaruni	2020-12-02
G7B503	85.23	Mid Mazaruni and Issano Rd	2021-01-29
G4G1557	89.6	Lower Cuyuni	2021-03-24
G4G600	89.74	Lower Mazaruni	2020-09-21
G7B426	91.09	Lower Cuyuni	2020-12-28
G7B562	92.04	Mid Mazaruni and Issano Rd	2021-03-08
G4G1375	91.88	Greater GT	2021-02-10
G7B455	93.8	Mid Mazaruni and Issano Rd	2021-01-05
G4G1532	94.03	Lower Mazaruni	2021-03-22
G4G1605	92.45	Upper Mazaruni	2021-06-04
GCID-2410	56.92	Lower Cuyuni	2017-08-16
GCID-1680	54.77	Lower Mazaruni	2017-08-30
GCID-2384	63.53	Lower Mazaruni	2017-01-24
G4GTS353	43.92	-	2020-07-17
TES_A016	53.84	-	2018-05-07
G4G1246	90.45	Lower Mazaruni	2021-01-12
G7B447	90.53	Lower Mazaruni	2021-01-04
G8M060	92.81	Lower Potaro	2020-12-29
G4G1743	92.07	Lower Mazaruni	2021-05-24
G7B549	84.2	Lower Mazaruni	2021-02-25
G4G591	80.94	Lower Mazaruni	2020-09-21
G1P256	88.12	Kaituma and Barima	2021-01-04
G4G692	69.37	Central Coast	2020-10-09
G4G996	70.26	Lower Essequibo	2020-12-03
G4GOG098	38.4	Lower Mazaruni	2020-06-05
G7BTM028	41.44	Lower Mazaruni	2020-11-05
G4GLG050	39.49	Central Coast	2020-04-16
G4GKN070	43.47	-	None
G4GET360	43.14	Lower Mazaruni	2020-07-20
G4GDC288	42.11	Upper Mazaruni	2020-06-26
G4GLJ162	44.5	Lower Mazaruni	2020-05-25
G4G1674	91.49	Lower Cuyuni	2021-04-16
G7B568	93.77	Lower Cuyuni	2021-03-11
G4G1524	87.84	Lower Cuyuni	2021-03-19
G4G1838	93.39	Lower Cuyuni	2021-06-16
G4G924	88.7	Lower Mazaruni	2020-11-23
G4G1849	94.54	Lower Mazaruni	2021-06-18
G4G1890	90.39	Lower Mazaruni	2021-06-23
GCID-1868	75.83	Central Coast	2017-08-05
TES_A092	79.52	-	2018-09-24
TES_A028	75.48	-	2018-07-16
GCID-2314	85.16	Waini	2017-03-01
TES_A009	93.25	-	2018-04-07
GCID-2179	91.7	Waini	2016-03-10
TES_A089	67.16	-	2018-09-20
TES_B046	92.68	-	2018-10-29
TES_A067	80.67	-	2018-08-28
TES_B029	88.82	-	2018-02-10
TES_B007	87.57	-	2018-07-16
TES_B040	89.64	-	2018-10-22
TES_B034	93.91	-	2018-08-10
TES_B056	95.38	-	2019-02-26
TES_B006	94.92	-	2018-11-07
TES_B021	95.37	-	2018-09-18
TES_B020	87.46	-	2018-07-09
TES_B047	80.73	-	2018-02-11
GCID-1739	46.65	Upper Demerara	2017-04-27
T145_swga	42.63	Upper Cuyuni	2016-04-13
T244_swga	79.84	Kaituma and Barima	2016-03-05
T385_swga	88.71	Lower Mazaruni	2016-06-27
T237_swga	87.53	Lower Mazaruni	2016-03-05
T305_swga	87.6	Kaituma and Barima	2016-05-31
T364_swga	55.51	-	2016-06-20
T508_swga	64.06	Lower Potaro	2016-08-17
GCID-2043	62.58	Head Mazaruni	2016-10-06
GCID-1933	92.53	Upper Cuyuni	2016-11-05
GCID-2123	81.17	Kaituma and Barima	2016-07-21
TES_B022	89.09	-	2018-09-20
GCID-2139	61.83	Lower Mazaruni	2016-05-08
GCID-2432	57.33	Upper Cuyuni	2017-01-25
G4GAG362	43.7	Central Coast	2020-07-20
GCID-2256	85.52	Kaituma and Barima	2016-11-30
GCID-2055	42.38	Lower Mazaruni	2016-10-06
GCID-2225	38.95	Upper Cuyuni	2016-09-26
G4G1043	88.7	Cristinas Border	2020-12-11
GCID-2226	86.62	Cristinas Border	2016-09-29
GCID-2063	39.61	Lower Mazaruni	2016-07-19
GCID-2100	55.38	Lower Cuyuni	2016-07-22
G1P253	70.28	Central Coast	2020-12-21
G1PJG099	40.21	-	None
GCID-2124	35.38	-	2016-07-25
GCID-2336	50.06	Waini	2016-12-28
GCID-1986	38.75	Lower Mazaruni	2016-06-21
GCID-1749	35.12	-	2017-05-03
GCID-2067	68.5	Upper Cuyuni	2016-04-08
GCID-2186	39.63	Head Mazaruni	2016-01-09
GCID-2290	87.25	Kaituma and Barima	2016-12-30
G4GTB102	43.25	Lower Mazaruni	2020-08-05
G4G1055	92.95	Lower Mazaruni	2020-12-15
G4G915	85.08	Lower Mazaruni	2020-11-20
GCID-2228	48.75	Lower Essequibo	2016-10-10
GCID-2047	71.07	Lower Cuyuni	2016-06-27
GCID-2408	51.07	Lower Essequibo	2017-01-24
G4G1844	94.78	Lower Mazaruni	2021-06-17
G4GMA447	43.37	Upper Mazaruni	2020-12-08
G4GKJ247	42.39	Lower Mazaruni	2020-06-15
G4GNG380	45.13	Lower Mazaruni	2020-07-24
G4GMJ130	43.51	Lower Mazaruni	2020-05-14
G4GWH373	44.22	Lower Mazaruni	2020-07-22
G4GJP024	40.8	Lower Mazaruni	2020-11-03
G4GKRG209	44.16	Lower Mazaruni	2020-05-06
G4GSS069	41.62	Lower Mazaruni	2020-04-23
G7BJB088	42.08	Lower Mazaruni	2020-05-28
G4GRR439	42.01	East of GT	2020-12-08
G4G789	93.09	Lower Mazaruni	2020-10-28
GCID-2538	85.91	Central Coast	2016-11-10
TES_A044	91.7	-	2018-07-31
GCID-2178	93.07	Central Coast	2016-09-27
GCID-1967	95.27	Central Coast	2016-05-27
GCID-2166	93.76	Central Coast	2016-09-27
G7BHW017	42.55	Lower Mazaruni	2020-07-05
TES_A032	87.47	-	2018-07-23
G4GCW467	44.92	-	2020-08-17
G7BFC151	36.5	Lower Mazaruni	2020-06-15
G4GVC258	41.92	Lower Essequibo	2020-06-17
G4GZS392	40.25	Lower Mazaruni	2020-07-29
G7BDC149	38.18	Lower Mazaruni	2020-06-15
G7BBMC148	44.37	Lower Mazaruni	2020-06-15
G7BSC142	44.56	Lower Mazaruni	2020-06-14
G4G1059	88.09	Lower Mazaruni	2020-12-15
G7B420	90.47	Mid Mazaruni and Issano Rd	2020-12-22
G7B456	92.74	Lower Mazaruni	2021-01-06
G4G588	93.83	Lower Mazaruni	2020-09-21
G7P009	88.43	Lower Mazaruni	2020-12-17
G4GSC213	42.47	West of GT	2020-08-06
G4GOZ354	45.09	Lower Mazaruni	2020-07-17
G4GCS271	43.65	Lower Mazaruni	2020-06-22
G4GLF411	46.14	Lower Mazaruni	2020-04-08
GCID-1746	41.54	Lower Mazaruni	2017-04-18
GCID-1703	54.22	Lower Mazaruni	2017-02-16
GCID-2484	56.16	Lower Potaro	2016-07-30
GCID-2141	38.19	Lower Cuyuni	2016-08-16
T724_swga	35.81	Lower Potaro	2016-07-27
GCID-1688	40.04	-	2017-05-24
GCID-2524	66.97	Lower Potaro	2016-09-12
GCID-1792	95.11	Lower Potaro	2016-12-04
GCID-2437	90.12	Mid Essequibo	2016-12-15
TES_A012	96.03	-	2018-04-07
GCID-1713	90.11	Mid Essequibo	2017-02-18
GCID-2502	86.49	Lower Mazaruni	2016-07-11
GCID-2385	75.86	Lower Mazaruni	2017-01-23
GCID-2459	81.95	Upper Cuyuni	2016-10-27
GCID-2406	46.05	Upper Cuyuni	2017-01-17
GCID-2112	76.46	North Delta	2016-07-22
GCID-2413	52.08	Mid Essequibo	2017-05-01
GCID-2081	40.03	Lower Mazaruni	2016-11-08
G7BKA193	40.68	Lower Cuyuni	2020-07-29
G4GDD201	41.32	Lower Essequibo	2020-03-06
G4GMA270	42.32	-	2020-06-19
GCID-1760	72.23	Lower Mazaruni	2017-08-22
GCID-2089	87.7	Upper Cuyuni	2016-07-25
G4G1234	89.82	Lower Cuyuni	2021-01-08
GCID-2091	85.85	Lower Cuyuni	2016-05-08
G4G1096	89.63	-	2020-12-21
GCID-2090	89.33	Lower Mazaruni	2016-02-08
GCID-2103	86.29	Waini	2016-05-08
GCID-2102	83.94	Upper Cuyuni	2016-02-08
GCID-2297	87.29	Upper Cuyuni	2016-12-19
G1P211	80.04	Kaituma and Barima	2020-09-09
G4G1353	92.16	-	2021-02-05
TES_B001	73.78	-	2018-05-07
TES_B050	92.84	-	2019-11-02
TES_B051	91.42	-	2019-11-02
G1PJS170	44.82	Waini	2020-06-29
G1PMG175	41.16	Kaituma and Barima	2020-08-07
G4GRH181	44.2	-	2020-06-01
TES_B014	89.46	-	2018-02-08
G4GKC007	39.88	-	2020-01-28
G1PMB033	37.11	Kaituma and Barima	2020-11-03
G1PMF172	43.24	Kaituma and Barima	2020-06-29
G1P232	83.29	Kaituma and Barima	2020-11-12
G1P272	90.61	Kaituma and Barima	2021-02-24
G4G1091	66.62	Kaituma and Barima	2020-12-21
G7BNS056	43.72	Lower Cuyuni	2020-05-18
G7B587	89.17	Lower Mazaruni	2021-03-30
G7BLJ155	44.54	Mid Mazaruni and Issano Rd	2020-06-16
G7BLR217	46.28	Mid Mazaruni and Issano Rd	2020-10-08
G4GAB215	41.41	-	2020-06-08
G4GAB330	44.42	-	2020-07-13
G7BJV005	36.33	Upper Cuyuni	2020-04-05
G4G1859	91.04	Greater GT	2021-06-21
TES_A026	88.03	-	2018-07-16
TES_A091	71.34	-	2018-09-21
G4G908	95.39	Upper Cuyuni	2020-11-20
G4G885	90.41	Upper Cuyuni	2020-11-16
TES_A097	90.8	-	2018-04-10
G4G658	90.7	Lower Potaro	2020-10-02
G7P002	85.29	Lower Mazaruni	2020-11-22
G4G923	90.46	Lower Mazaruni	2020-11-23
G4G942	89.45	Lower Mazaruni	2020-11-24
G7P010	91.85	Lower Mazaruni	2020-12-17
TES_A099	84.53	-	2018-04-10
G4GJJ410	44.03	Upper Mazaruni	2020-04-08
TES_B055	91.41	-	2019-02-19
GCID-2275	84.07	Cristinas Border	2016-12-22
TES_B073	94.34	-	2019-02-04
G4G589	84.02	Kaituma and Barima	2020-09-21
TES_B048	89.13	-	2018-05-11
G4GAK216	41.9	-	NaT
G4GFJ308	38.52	Lower Mazaruni	2020-07-07
G7BRG008	39.26	Lower Mazaruni	2020-04-05
G4G979	85.93	Lower Mazaruni	2020-12-01
G4G1106	89.39	Lower Mazaruni	2020-12-22
G7B492	93.33	Lower Cuyuni	2021-01-25
G7B438	91.43	Upper Cuyuni	2020-12-30
G7B448	93.39	Lower Mazaruni	2021-01-04
G7B322	91.6	Lower Cuyuni	2020-11-09
G7B486	90.78	Lower Mazaruni	2021-01-20
GCID-2053	90.99	Cristinas Border	2016-03-06
G4GAA331	44.93	Upper Mazaruni	2020-07-13
G4GDH342	45.57	Lower Cuyuni	2020-07-16
G4G616	83.09	Upper Mazaruni	2020-09-23
G4G1198	91.64	Upper Mazaruni	2021-05-01
G4G1291	88.05	Upper Mazaruni	2021-01-22
G4G619	86.58	West of GT	2020-09-24
G1PAB166	40.8	Waini	2020-08-06
G4GDA327	43.68	-	2020-07-10
G4G1669	77.67	-	2021-04-16
GCID-1700	62.45	-	2017-08-25
G7B513	83.77	Lower Mazaruni	2021-02-08
G4G1740	80.33	-	2021-05-24
G4G1753	93.66	Lower Mazaruni	2021-05-27
G4GDN157	42.2	Lower Mazaruni	2020-05-22
G7B490	92.89	Lower Essequibo	2021-01-24
G4GRM357	44.9	Upper Mazaruni	2020-07-20
G4G1262	95.07	-	2021-01-19
G7B605	92.9	Lower Cuyuni	2021-04-05
G4G1397	85.82	Lower Mazaruni	2021-02-16
G7B606	86.45	Mid Mazaruni and Issano Rd	2021-04-06
G4G1842	93.86	Lower Mazaruni	2021-06-17
G4G679	83.25	Upper Mazaruni	2020-10-07
TES_B016	94.72	-	2018-08-27
TES_B054	91.93	-	2019-02-18
GCID-1730	42.51	Lower Mazaruni	2017-08-28
GCID-2351	93.95	Waini	2017-03-01
G4G1534	91.53	Upper Mazaruni	2021-03-22
G1P258	83.87	Kaituma and Barima	2021-01-14
GCID-2217	89.27	Waini	2016-10-17
GCID-1937	94.38	West of GT	2016-04-05
GCID-2455	93.55	Kaituma and Barima	2016-07-11
G1PDA009	41.74	Kaituma and Barima	2020-01-23
G4G1086	94.03	Lower Mazaruni	2020-12-21
G4G1807	94.16	-	2021-06-08
G4GKC256	42.72	Lower Mazaruni	2020-06-16
G4GDA191	42.07	Upper Mazaruni	2020-02-06
G4GWB241	43.62	Lower Mazaruni	2020-06-15
G7B240	89.17	Lower Cuyuni	2020-09-04
G4G1672	88.87	-	2021-04-16
G7B667	95.62	Lower Mazaruni	2021-05-17
G4G863	90.95	Lower Mazaruni	2020-11-13
G4G940	92.21	Lower Mazaruni	2020-11-24
G4G1665	93.42	Lower Mazaruni	2021-04-15
G7B567	91.6	Lower Cuyuni	2021-03-10
G4G1365	89.76	Central Coast	2021-02-09
TES_B057	94.47	-	2019-02-28
G1PRL001	39.92	Kaituma and Barima	2020-01-20
G1PJK030	42.9	-	NaT
G1PNR029	42.99	Waini	2020-03-03
G4G945	90.13	Kaituma and Barima	2020-11-24
G1PMW026	35.21	Kaituma and Barima	2020-02-20
G1PTC024	41.46	Kaituma and Barima	2020-02-17
G7B378	89.92	Lower Mazaruni	2020-12-03
G1PLG031	40.92	-	2020-03-10
TES_A010	95.82	-	2018-04-07
TES_A056	94.58	-	2018-10-08
G4GSG089	46.35	Lower Mazaruni	2020-04-05
G1P277	78.89	-	2021-03-08
G1P285	93.74	Kaituma and Barima	2021-03-24
G4GSH257	45.35	-	2020-06-16
TES_A018	92.14	-	2018-09-07
G4G1122	91.34	Waini	2020-12-28
G4G1289	91.93	Kaituma and Barima	2021-01-22
G1P249	83.4	Waini	2020-12-15
G4G1316	85.13	Greater GT	2021-01-27
G1PKD028	42.26	Central Coast	2020-02-28
G7BAA210	45.32	Lower Essequibo	2020-07-08
TES_B035	92.45	-	2018-08-10
TES_B017	68.63	-	2018-08-27
TES_B058	91.3	-	2019-05-03
TES_B060	97.47	-	2019-09-03
TES_B063	92.42	-	2019-03-15
TES_B018	82.41	-	2018-08-30
TES_B042	82.66	-	2018-10-23
TES_B005	90.06	-	2018-10-07
TES_B059	90.64	-	2019-07-03
GCID-1886	53.41	Upper Cuyuni	2016-07-06
GCID-2156	85.22	-	NaT
GCID-2109	86.89	Upper Cuyuni	2016-04-28
GCID-2027	75.64	North Delta	2016-11-07
GCID-2017	79.59	Upper Cuyuni	2016-01-06
GCID-1917	89.36	Upper Cuyuni	2016-05-25
GCID-2023	81.83	Upper Cuyuni	2016-06-23
GCID-2087	55.42	Upper Cuyuni	2016-07-20
GCID-1701	57.45	North Delta	2017-11-09
GCID-1690	77.81	Kaituma and Barima	2017-08-24
GCID-2206	88.34	Upper Cuyuni	2016-10-24
GCID-2229	94.92	Waini	2016-10-18
GCID-2175	49.96	North Delta	2016-06-09
GCID-2534	38.86	Waini	2016-09-21
GCID-2110	78.38	Lower Cuyuni	2016-04-26
GCID-1884	83.18	Lower Cuyuni	2016-04-04
GCID-1873	90.03	Lower Cuyuni	2016-08-04
GCID-2054	92.92	Lower Cuyuni	2016-06-06
GCID-2126	75.4	Greater GT	2016-03-08
GCID-2292	44.89	Lower Mazaruni	2016-02-12
GCID-2529	54.26	Upper Cuyuni	2016-11-21
T160_swga	72.07	Lower Mazaruni	2016-04-25
GCID-1960	86.38	Upper Cuyuni	2016-03-05
GCID-2303	93.14	Lower Mazaruni	2016-11-29
GCID-2491	88.49	Upper Cuyuni	2016-08-11
GCID-1961	46.74	Lower Mazaruni	2016-04-05
GCID-2018	92.06	Lower Mazaruni	2016-06-06
GCID-2133	85.76	Lower Essequibo	2016-04-13
GCID-1902	89.53	Lower Mazaruni	2016-04-05
GCID-1956	94.12	Lower Cuyuni	2016-07-04
GCID-2069	93.65	Waini	2016-10-08
GCID-2064	84.52	Mid Essequibo	2016-07-22
GCID-2210	89.65	Kaituma and Barima	2016-02-09
GCID-2127	82.05	Lower Mazaruni	2016-05-08
GCID-2222	90.25	Lower Cuyuni	2016-05-09
GCID-2140	89.94	Lower Cuyuni	2016-09-08
GCID-2196	89.47	Lower Cuyuni	2016-07-13
GCID-2433	60.22	Kaituma and Barima	2016-11-30
T617_swga	54.75	Lower Potaro	2016-08-31
GCID-1719	64.75	-	2017-04-24
GCID-2424	62.38	East of GT	2017-04-01
GCID-1957	43.98	Upper Cuyuni	2016-10-05
GCID-2353	72.32	Waini	2017-04-01
GCID-1876	87.72	-	2016-05-03
GCID-2276	88.29	Kaituma and Barima	2016-12-28
GCID-2335	85.81	Kaituma and Barima	2016-12-28
GCID-2075	85.65	Central Coast	2016-07-19
GCID-2180	86.95	-	2016-10-06
GCID-2168	83.38	Lower Cuyuni	2016-10-06
GCID-1802	45.33	North Delta	2016-11-04
GCID-2074	77.02	Lower Mazaruni	2016-04-22
GCID-2033	89.54	Lower Cuyuni	2016-06-20
GCID-2051	94.44	Upper Cuyuni	2016-12-07
GCID-1938	90.88	North Delta	2016-06-05
GCID-2020	91.53	North Delta	2016-06-14
GCID-1794	63.72	Lower Mazaruni	2016-03-30
GCID-2072	74.54	North Delta	2016-04-04
GCID-2448	50.38	Upper Demerara	2016-10-31
GCID-1789	78.12	Upper Cuyuni	2016-05-04
GCID-1854	89.44	Upper Cuyuni	2016-07-04
GCID-1978	92.99	Lower Cuyuni	2016-07-07
GCID-1682	38.33	Lower Potaro	2017-02-15
GCID-1756	53.41	Lower Potaro	2017-04-24
GCID-2345	61.95	Upper Cuyuni	2016-11-11
GCID-2014	93.12	Lower Potaro	2016-07-07
GCID-2294	93.19	Lower Mazaruni	2016-08-12
GCID-1695	76.91	Lower Potaro	2017-08-03
GCID-1704	74.47	-	2017-02-26
GCID-2098	80.91	Lower Mazaruni	2016-04-25
GCID-2073	81.22	Mid Mazaruni and Issano Rd	2016-04-22
GCID-2097	81.37	Mid Mazaruni and Issano Rd	2016-04-26
GCID-1914	92.74	Mid Essequibo	2016-05-04
GCID-2044	91.62	-	2016-06-15
GCID-1987	93.33	Lower Mazaruni	2016-06-22
G4G766	90.34	Lower Mazaruni	2020-10-22
G4G791	92.47	Upper Cuyuni	2020-10-28
GCID-1958	93.39	Lower Mazaruni	2016-05-19
GCID-1710	50.73	Lower Mazaruni	2017-08-25
GCID-2009	41.78	West of GT	2016-06-17
GCID-2034	88.07	Greater GT	2016-06-22
GCID-2052	92.26	-	2016-07-15
GCID-2154	89.73	Mid Essequibo	2016-08-07
GCID-2022	86.08	Lower Potaro	2016-06-22
T430_swga	68.38	Kaituma and Barima	2016-07-14
GCID-2011	73.27	Cristinas Border	2016-06-23
GCID-2402	72.28	Kaituma and Barima	2017-05-01
GCID-1875	45.72	Lower Cuyuni	2016-05-16
GCID-2070	71.62	Greater GT	2016-08-16
GCID-2183	81.93	Upper Cuyuni	2016-06-05
GCID-2036	72.27	Central Coast	2016-01-07
T504_swga	64	Mid Essequibo	2016-08-16
GCID-1985	75.65	Lower Cuyuni	2016-06-15
GCID-2117	89.89	Greater GT	2016-08-15
GCID-2160	81.06	Lower Cuyuni	2016-11-07
GCID-2122	70.8	Lower Cuyuni	2016-04-27
GCID-2145	76.74	Lower Cuyuni	2016-04-13
GCID-1893	93.07	Upper Cuyuni	2016-05-23
TES_B067	95.52	-	2019-03-25
TES_B002	81.22	-	2018-06-07
TES_B070	88.63	-	2019-03-29
GCID-1929	91.65	Mid Essequibo	2016-05-25
GCID-1971	66.09	Cristinas Border	2016-08-06
GCID-2173	88.7	Cristinas Border	2016-09-08
GCID-2326	69.14	Upper Cuyuni	2017-03-01
GCID-2108	70.67	Upper Cuyuni	2016-08-04
GCID-2195	88.96	Upper Cuyuni	2016-05-10
G4GER205	39.17	Upper Mazaruni	2020-05-06
G7BAS195	43.51	Lower Mazaruni	2020-07-30
GCID-1885	84.89	Central Coast	2016-09-05
G1PAO115	45.47	Kaituma and Barima	2020-05-13
G1PRH012	40.08	Kaituma and Barima	2020-01-29
G1PEA013	38.59	Waini	2020-03-02
G1PTD073	43.46	Kaituma and Barima	2020-04-05
GCID-2246	82.95	Cristinas Border	2016-05-09
GCID-2105	88.78	Kaituma and Barima	2016-11-08
GCID-1955	90.47	Lower Mazaruni	2016-04-27
GCID-2134	87.61	Lower Cuyuni	2016-04-27
G1P273	91.98	Kaituma and Barima	2021-03-01
G7B408	92.51	Mid Mazaruni and Issano Rd	2020-12-15
G4G1845	93.97	Lower Cuyuni	2021-06-17
G7B563	90.75	Lower Mazaruni	2021-03-08
GCID-2273	85.79	Lower Essequibo	2016-12-19
GCID-1923	93.74	Mid Mazaruni and Issano Rd	2016-04-28
GCID-2084	85.64	Lower Mazaruni	2016-04-04
GCID-1725	72.25	Lower Mazaruni	2017-03-20
GCID-1903	92.24	Central Coast	2016-12-05
G7B558	82.85	Upper Cuyuni	2021-03-05
GCID-1941	89.42	Lower Mazaruni	2016-05-27
GCID-2245	90.08	-	2016-08-30
GCID-2473	75.68	Lower Potaro	2016-07-09
GCID-1709	55.59	Central Coast	2017-04-24
GCID-1879	92.24	Upper Cuyuni	2016-09-05
GCID-2315	89.12	Greater GT	2016-11-29
GCID-2460	65.11	Lower Mazaruni	2016-10-31
GCID-1874	93.19	-	2016-05-11
GCID-2153	87.69	Mid Essequibo	2016-07-07
T456_swga	62.09	Kaituma and Barima	2016-07-25
GCID-2016	82.84	Greater GT	2016-07-14
GCID-2028	91.99	-	2016-07-15
GCID-2504	87.91	North Delta	2016-11-15
GCID-1919	92.46	Waini	2016-04-27
GCID-1795	67.4	West of GT	2016-11-04
GCID-1800	87.63	Central Coast	2016-01-04
GCID-2152	45.75	Lower Mazaruni	2016-10-08
GCID-2057	79.17	Upper Cuyuni	2016-06-20
GCID-2129	94.32	Lower Mazaruni	2016-08-15
GCID-2162	79.55	Lower Essequibo	2016-08-31
GCID-2282	47.17	-	2016-08-12
GCID-2078	84.53	Upper Cuyuni	2016-02-08
GCID-2234	73.56	Central Coast	2016-05-09
GCID-2118	93.25	Lower Cuyuni	2016-08-17
GCID-2321	61.09	-	2016-12-19
G1PLG157	40.62	-	2020-06-03
GCID-2197	84.13	Lower Cuyuni	2016-10-08
GCID-2496	48.34	Lower Potaro	2016-06-08
G7BFS107	44.83	Lower Mazaruni	2020-03-06
TES_A073	74.62	-	2018-05-09
GCID-2316	90.3	Lower Mazaruni	2016-12-05
GCID-2235	41.25	Lower Mazaruni	2016-09-13
TES_A013	61.19	-	2018-04-07
GCID-2400	74.57	Lower Potaro	2017-03-01
GCID-2417	67.88	Lower Mazaruni	2017-01-16
GCID-2338	94.39	Lower Mazaruni	2017-03-01
TES_A042	76.29	-	2018-07-31
GCID-1731	39.7	Lower Mazaruni	2017-11-09
GCID-2405	33.19	Lower Mazaruni	2017-01-16
GCID-2377	68.31	Lower Mazaruni	2017-04-01
GCID-2412	41.38	Lower Mazaruni	2017-04-01
GCID-2266	72.07	Lower Mazaruni	2016-12-29
GCID-1911	43.62	Lower Mazaruni	2016-09-05
GCID-2312	76.2	Lower Mazaruni	2016-12-28
GCID-2327	87.05	Lower Mazaruni	2016-11-29
GCID-2302	87.86	Lower Mazaruni	2016-12-30
GCID-1924	92.84	Lower Mazaruni	2016-03-05
GCID-1936	90.88	Lower Mazaruni	2016-03-05
GCID-2493	93.12	Lower Mazaruni	2016-11-21
GCID-2045	75.97	Greater Lethem	2016-06-20
T357_swga	59.35	Lower Mazaruni	2016-06-15
GCID-1768	64.83	Lower Mazaruni	2017-01-18
GCID-2352	69.55	Lower Mazaruni	2017-03-01
GCID-2279	66.04	Lower Mazaruni	2016-11-25
GCID-2411	47.21	Lower Mazaruni	2017-03-01
GCID-2457	73.68	Lower Mazaruni	2016-11-17
GCID-2416	40.07	Mid Essequibo	2017-11-01
GCID-1943	91.44	Lower Cuyuni	2016-04-27
GCID-2147	94.15	Lower Cuyuni	2016-07-21
GCID-2431	70.18	Lower Mazaruni	2017-01-23
T302_swga	57.75	Upper Cuyuni	2016-05-30
GCID-1897	54.07	Lower Mazaruni	2016-09-05
T208_swga	36.9	Lower Mazaruni	2016-09-05
GCID-2319	91.25	Mid Mazaruni and Issano Rd	2016-12-14
GCID-1927	93.41	Upper Demerara	2016-05-12
GCID-2255	89.56	Lower Mazaruni	2016-11-25
GCID-2393	83.57	Lower Essequibo	2017-01-16
TES_A048	64.66	-	2018-03-08
G7BSM109	44.52	Lower Mazaruni	2020-03-06
G4G1120	92.51	Lower Mazaruni	2020-12-28
G7B676	93.71	Lower Cuyuni	2021-06-08
G7B306	91.77	Lower Cuyuni	2020-10-16
G4G1900	92.34	Lower Mazaruni	2021-06-24
TES_A035	89.62	-	2018-07-23
GCID-2085	67.01	Mid Mazaruni and Issano Rd	2016-04-22
T444_swga	33.84	Lower Mazaruni	2016-07-20
GCID-1765	74.09	Upper Cuyuni	2017-10-01
GCID-2483	69.54	Lower Cuyuni	2016-10-27
GCID-1883	92.64	Lower Mazaruni	2016-04-25
GCID-1880	77.8	Upper Cuyuni	2016-05-16
GCID-1921	44.34	Lower Mazaruni	2016-09-05
GCID-2436	94.76	Lower Mazaruni	2016-12-13
GCID-1803	71.26	Lower Mazaruni	2016-12-04
GCID-2138	77.54	Head Mazaruni	2016-03-08
T360_swga	89.12	Lower Mazaruni	2016-06-17
GCID-1949	92.63	Upper Cuyuni	2016-04-05
GCID-2042	91.85	Lower Essequibo	2016-06-06
GCID-1930	91.68	Lower Mazaruni	2016-05-30
GCID-2241	92.46	Lower Mazaruni	2016-10-20
GCID-2261	92.05	Mid Essequibo	2016-12-19
G4G706	84.52	Lower Mazaruni	2020-10-12
G4GJR041	36.99	Lower Mazaruni	2020-08-04
G4GSH016	41.36	Upper Mazaruni	2020-10-03
G4G1466	92.09	Lower Mazaruni	2021-03-04
G4G1835	94.81	Lower Potaro	2021-06-15
G4G1833	88.53	Lower Potaro	2021-06-15
G4G1597	91.75	-	2021-04-02
G4G1868	89.61	Lower Potaro	2021-06-21
G4G1275	93.99	Head Mazaruni	2021-01-20
G4G1308	91.93	Upper Cuyuni	2021-01-26
G1P280	90.25	Kaituma and Barima	2021-03-16
G4G1112	85.63	Lower Mazaruni	2020-12-23
G1P235	66.57	Kaituma and Barima	2020-11-13
G7BOG035	42.39	Lower Mazaruni	2020-12-05
G7BRW051	43.5	Lower Cuyuni	2020-05-18
G4G1554	92.45	Lower Mazaruni	2021-03-24
G7B400	90.08	Lower Cuyuni	2020-12-11
G7B343	94.82	Lower Cuyuni	2020-11-19
G7B344	94.59	Lower Cuyuni	2020-11-19
G7B345	90.92	Lower Cuyuni	2020-11-19
G7B529	91.11	Lower Mazaruni	2021-02-15
G4GCH047	40.32	Lower Cuyuni	2020-04-14
G7B664	93.9	Lower Mazaruni	2021-05-14
G4G1424	84.24	Lower Cuyuni	2021-02-24
G7B551	92.3	Upper Cuyuni	2021-02-26
G4G1811	83.47	-	2021-06-09
G4GAG225	43.42	Upper Mazaruni	2020-10-06
G4GNB382	45.38	Lower Mazaruni	2020-07-27
G7B366	87.97	Lower Mazaruni	2020-11-30
G4GUS249	39.77	Lower Essequibo	2020-06-15
G7B382	75.11	Mid Mazaruni and Issano Rd	2020-12-03
